# Supplementary material for: Detection of Neutralizing Antibodies against SARS-CoV-2 Post-Vaccination in Health Care Workers of a Large Tertiary Hospital in Spain by Using a Rapid Test LFIC and sVNT-ELISA
Source: Vaccines (Basel). 2022 Mar 25;10(4):510. doi: 10.3390/vaccines10040510 (PMC9032347; doi:10.3390/vaccines10040510)
Supplement: Supplementary file 1 [file vaccines-10-00510-s001.zip]

Archive with 1 entries (1 files):
- vaccines-1597806-supplementary.pdf
